# Supplementary material for: Clinical Validation of a Rapid Variant-Proof RT-RPA Assay for the Detection of SARS-CoV-2
Source: Diagnostics (Basel). 2022 May 19;12(5):1263. doi: 10.3390/diagnostics12051263 (PMC9141210; doi:10.3390/diagnostics12051263)
Supplement: Supplementary file 1 [file diagnostics-12-01263-s001.zip]

Archive with 1 entries (1 files):
- diagnostics-1701357-supplementary.pdf
